# Supplementary material for: Financial Toxicity in Swiss Cancer Patients Treated with Proton Therapy: An Observational Cross-Sectional Study on Self-Reported Outcome
Source: Cancers (Basel). 2023 Nov 21;15(23):5498. doi: 10.3390/cancers15235498 (PMC10705792; doi:10.3390/cancers15235498)
Supplement: Supplementary file 1 [file cancers-15-05498-s001.zip]

Archive with 1 entries (1 files):
- cancers-2657742-supplementary.pdf
